# Supplementary material for: Targeted questionnaires improve detection of early gastrointestinal symptoms in young children with Fabry disease
Source: Orphanet J Rare Dis. 2026 Jan 20;21:21. doi: 10.1186/s13023-025-04168-3 (PMC12821958; doi:10.1186/s13023-025-04168-3)
Supplement: Supplementary file 2 — Supplementary Material 2 [file 13023_2025_4168_MOESM2_ESM.xlsx]

## Sheet: Kappa tables
	Timepoints Rome III detected symptom	Timepoints ROS questionnaire detected symptom	Total Timepoints	Kappa	Interpretation			Timepoints Rome III detected symptom	Timepoints ROS questionnaire detected symptom	Total Timepoints	Kappa	Interpretation			Timepoints Rome III detected symptom	Timepoints ROS questionnaire detected symptom	Total Timepoints	Kappa	Interpretation
All Timepoints with Rome III and ROS questionnaire:							Classic Timepoints with Rome III and ROS questionnaire:							A143T Timepoints with Rome III and ROS questionnaire:
Abdominal pain	45	37	101	0.755	substantial		Abdominal pain	34	33	54	0.882	perfect		Abdominal pain	9	2	30	0.286	fair
Bloating	25	13	89	0.479	moderate		Bloating	17	13	45	0.604	substantial		Bloating	5	0	27	n/a
Diarrhea/LS	49	36	101	0.541	moderate		Diarrhea/LS	34	29	54	0.509	moderate		Diarrhea/LS	11	7	30	0.534	moderate
Constipation/HS	23	14	37	0.337	fair		Constipation/HS	11	9	17	0.282	fair		Constipation/HS	9	3	14	0.263	fair
Alternating D/C	12	6	37	0.291	fair		Alternating D/C	8	5	17	0.156	slight		Alternating D/C	4	1	14	0.323	fair
All GI Sx	84	58	101	0.341	fair		All GI Sx	46	44	54	0.601	substantial		All GI Sx	24	11	30	0.253	fair
All Timepoints with Rome III and Pediatrician note:							Classic Timepoints with Rome III and Pediatrician note:							A143T Timepoints with Rome III and Pediatrician note:
Abdominal pain	33	7	60	0.133	slight		Abdominal pain	27	5	41	0.056	slight		Abdominal pain	4	0	13	n/a
Bloating	23	0	60	n/a			Bloating	21	0	41	n/a			Bloating	1	0	13	n/a
Diarrhea/LS	29	3	60	0.107	slight		Diarrhea/LS	27	1	41	0.03	slight		Diarrhea/LS	1	1	13	1	perfect
Constipation/HS	43	2	60	0.027	slight		Constipation/HS	28	1	41	0.027	slight		Constipation/HS	11	0	13	n/a
Alternating D/C	24	1	60	0.05	slight		Alternating D/C	22	0	41	n/a			Alternating D/C	1	0	13	n/a
All GI Sx	50	9	60	0.068	slight		All GI Sx	35	6	41	0.062	slight		All GI Sx	11	1	13	0.03	slight
All Timepoints with ROS questionnaire and Pediatrician note:							Classic Timepoints with ROS questionnaire and Pediatrician note							A143T Timepoints with ROS questionnaire and Pediatrician note
Abdominal pain	30	7	68	0.189	slight		Abdominal pain	28	5	47	0.149	slight		Abdominal pain	1	0	15	n/a
Bloating	10	0	59	n/a			Bloating	10	0	40	n/a			Bloating	0	0	13	n/a
Diarrhea/LS	28	3	68	-0.016	no agreement		Diarrhea/LS	27	1	47	0.032	slight		Diarrhea/LS	1	1	15	-0.071	no agreement
Constipation/HS	15	2	68	-0.055	no agreement		Constipation/HS	12	1	47	-0.41	no agreement		Constipation/HS	2	0	15	n/a
Alternating D/C	7	1	68	-0.026	no agreement		Alternating D/C	7	0	47	n/a			Alternating D/C	0	0	15	n/a
All GI Sx	43	9	68	0.064	slight		All GI Sx	38	6	47	0.009	slight		All GI Sx	3	1	15	0.444	moderate
